# Supplementary material for: Genome-wide identification and transcriptional expression analysis of superoxide dismutase (SOD) family in wheat (Triticum aestivum)
Source: PeerJ. 2019 Nov 19;7:e8062. doi: 10.7717/peerj.8062 (PMC6873880; doi:10.7717/peerj.8062)
Supplement: Table S2 [file peerj-07-8062-s002.xlsx]

## Sheet: Sheet1
Table S2 Annotation of putative of TaSODs identified by MEME
Motif	Width(aa)	Logo	Best possible match
1	41	Cu/Zn-SOD	RVSGLAPGLHGFHIHAFGDTTNGCNSTGPHFNPHGKLHGAP
2	29	Cu/Zn-SOD	LQIPLTGPNSIVGRAVVVHADSDDLGKGG
3	39	Fe-N	KSVAYYKLPPLPYPTDALEPYISKEIVELHWGKHQQTYV
4	29	unknow	MAGKPASLKGVALISGSSADSAVAGALHF
5	15	unknow	VGDLGNILANKDGVA
6	41	Fe-C	KLEVTKTPNAINPLAFGDIPLLAIDVWEHAYYLDYKNRRPE
7	15	unknow	TGNAGGRVACGVVGL
8	50	unknow	SGHTSPKSRRKQLLPPSLSAFAASSSSSEPVRAPTAAPPMAAAATADLSA
9	21	unknow	MVFAAAAAVGAAPVSAAPFAS
10	29	Cu/Zn-SOD	AVKNRLQTLEGIQNIEVDFNNQVVRVRGS
11	49	Fe-C	KPPERLLKFINRDFGSYDGMIKQFMDAALTQFGSGWVWLSYKGSKLPHV
12	21	unknow	YVSTVLEELVSWFMVEMRLEK
13	29	unknow	SMLDALLQAGGDAPQIGVLNPLAFDRSAA
14	11	unknow	VQDPSSGYTEV
15	20	unknow	MIGGSEWERMSIGQMMLASF
16	6	unknow	EIFIKD
17	21	Fe-C	YLTNIWKVVNWKYAGEEYEKV
18	6	unknow	HELSKS
19	6	unknow	EDEERH
20	27	unknow	MLLPMRGLPAAPPRPLAHPHSSPAPPP
