# Supplementary material for: Genome-wide identification and transcriptional expression analysis of superoxide dismutase (SOD) family in wheat (Triticum aestivum)
Source: PeerJ. 2019 Nov 19;7:e8062. doi: 10.7717/peerj.8062 (PMC6873880; doi:10.7717/peerj.8062)
Supplement: Table S5 [file peerj-07-8062-s005.xlsx]

## Sheet: Sheet1
tracking_id	TaSOD1.1a	TaSOD1.1b	TaSOD1.2	TaSOD2.1	TaSOD1.3	TaSOD2.2	TaSOD1.4	TaSOD1.5a	TaSOD1.5b	TaSOD2.3	TaSOD1.6a	TaSOD1.6b	TaSOD2.4	TaSOD2.5	TaSOD1.7a	TaSOD1.7b	TaSOD1.8a	TaSOD1.8b	TaSOD2.6	TaSOD2.7	TaSOD1.9	TaSOD1.10	TaSOD2.8	TaSOD2.9	TaSOD1.11a	TaSOD1.11b
CK_Leaf_of_Seeding	193.767	4.17e-06	26.5874	21.5786	33.83	9.40159	203.382	50.4602	2.23e-05	17.287	55.2133	4.89974	0.579627	0.867692	88.7765	10.4762	0.000253163	60.9251	0	0.514613	69.0482	36.5521	0.268491	1.60453	89.5876	2.40976
Salt_Leaf_of_Seeding	252.915	2.69688	18.2109	12.5655	27.4442	13.1579	225.986	46.7146	0.000112222	16.6346	36.8854	4.05624	2.24366	1.74516	65.499	3.73504	7.26775	42.4401	0.137182	3.22198	47.3912	38.0265	1.23124	3.73356	73.0909	6.04627
CK_Root_of_Seeding	262.607	3.97e-06	11.949	36.3668	13.8262	27.3195	218.695	15.9222	2.41e-05	29.1451	8.70299	5.48e-05	1.0575	3.35658	10.2183	1.36e-05	4.74e-05	11.9905	1.32957	0.93049	16.8039	18.4419	1.17926	0.963634	41.8771	4.16e-05
Salt_Root_of_Seeding	296.9	1.09812	12.2	28.9945	15.1189	21.5361	189.977	18.7477	0.00941576	28.6924	8.09214	1.37643	0.864372	1.00409	14.1579	5.91e-05	6.19819	8.86001	0.506623	0.381455	25.9232	17.21	1.71992	0.787767	35.6545	5.83e-05
CK_Leaf	83.1896	1.16819e-06	9.90931	41.1012	11.186	61.9763	120.287	29.3986	4.53617e-06	39.8465	23.1147	14.3806	2.93088	1.30723	67.8871	3.63071	41.6492	39.5015	0.312141	1.95419	163.411	74.2233	1.02117	8.47288	132.498	1.81838
Drought_Leaf_2h	95.0976	6.97901e-07	11.151	39.7534	10.4525	51.2029	125.668	30.6223	2.01933e-06	37.1681	24.6893	5.52238	2.16105	0.818461	71.3997	3.12054	27.2308	39.4239	0.0980462	1.01961	115.855	48.4862	1.12671	6.1381	91.8065	1.42065
Drought_Leaf_7h	149.52	3.26228e-07	9.24719	40.0828	8.23364	61.572	165.419	29.2664	1.45814e-06	42.0831	23.6882	11.6146	1.64697	2.20047	59.5766	3.67075	22.3868	41.2071	0.244614	0.770609	96.0424	42.8636	1.6617	6.55481	70.7076	0.643595
Drough_Leaf_of_AntherDdifferentiation	107.765	0.544101	5.44952	72.6825	2.80663	10.7773	100.66	9.45504	2.21577e-05	87.5082	36.7018	0.153188	7.06268	5.09603	17.3854	0.94757	11.6463	13.4289	11.138	7.74863	45.6981	68.2839	10.5295	10.9914	77.2782	1.31027
CK_Ear_of_Flowering	175.925	0.787964	6.61633	57.98	2.35444	10.093	151.348	9.83308	2.48897e-05	82.6938	22.6527	0.656852	3.7544	1.78283	16.5988	0.584734	8.05027	14.0143	3.5574	3.46122	25.2679	30.5683	4.88475	5.56583	50.6785	1.4023
Drough_Ear_of_Flowering	198.865	0.99425	7.25752	67.4968	2.55328	13.0912	171.804	9.60751	2.26433e-05	95.6548	30.8973	0.138795	3.74527	1.64691	18.3389	1.3024	8.00134	16.8398	3.75527	2.51535	26.872	30.4134	4.99807	6.06718	51.1429	1.05555
Drough_Leaf_of_Booting	129.413	0.222528	6.17149	49.5965	2.55406	6.66954	131.202	9.72064	8.66754e-06	69.0479	27.9849	0.822285	6.45751	3.08065	24.171	0.522102	12.6571	18.6412	5.72005	6.81201	38.1077	42.0164	6.83794	11.0445	65.5281	0.973399
CK_Ear_of_GrainFormation	277.371	0.792803	7.18855	66.013	3.16417	12.0342	204.501	11.4773	1.75607e-05	113.541	32.4447	0.216536	1.93259	1.74944	21.6998	0.897128	12.8169	23.1125	2.40253	2.81953	26.2723	33.2521	3.65662	4.12751	63.1798	1.0532
Drough_Ear_of_GrainFormation	247.277	0.663549	7.27864	65.024	2.91628	14.4294	179.305	11.1264	1.97534e-05	111.743	33.6249	0.834684	3.51769	2.49105	19.8572	1.50162	12.1267	20.5404	2.57145	2.08627	23.831	26.9623	4.55047	6.42058	49.6356	1.38156
CK_Leaf_24h	111.044	0.0961005	13.9189	30.9847	7.55358	2.20983	121.858	24.1124	2.00264e-06	33.9706	48.6542	2.82929	0.568334	2.8018	70.4895	1.23805	60.6077	50.7946	0.501889	4.25941	172.804	104.552	2.19835	4.2761	121.448	1.53648
NaHS_Leaf_24h	106.793	3.28762e-08	14.1371	23.8921	6.55114	2.14335	124.206	22.5743	2.84909e-06	33.0364	39.1429	5.31286	0.481579	1.80204	66.8387	1.24721	69.4345	41.9507	0.280932	3.17675	157.268	99.7851	1.38473	3.51737	114.73	3.01681
PEG_Leaf_24h	122.856	0.126519	15.6682	31.6385	6.38429	3.35785	137.658	27.0842	2.35843e-06	54.1589	50.613	3.51323	0.342179	5.16132	84.3337	1.0502	51.3987	62.9153	0.601838	5.06447	168.601	93.0547	2.12113	4.03943	138.607	1.79036
NaHS_PEG_Leaf_24h	185.114	1.15951e-07	17.7959	28.5083	6.74977	4.30777	197.716	29.7606	1.82218e-06	54.3706	27.1556	4.82362	0.765631	3.68926	59.9444	2.36694	34.599	35.813	1.02392	4.48211	122.331	65.6333	3.07898	6.63618	93.5483	2.3645
CK_Leaf1	237.081	2.28e-05	18.1905	40.9851	27.0771	46.7457	345.186	43.826	6.47e-06	38	67.5551	2.35108	1.40742	4.24779	97.2764	6.04929	0.000442879	48.0724	1.56425	4.28595	128.077	93.9905	2.31465	7.03493	181.347	3.58175
Salt_Leaf	222.978	6.39e-06	13.1962	24.0909	16.6977	28.3384	178.04	25.789	3.52e-06	27.4819	24.6538	5.83e-05	1.05045	4.62299	70.5026	2.2368	1.2949	14.8716	2.21058	2.2675	50.1639	21.3351	2.44389	5.96109	31.4943	1.87e-05
CK_Root	185.1	2.11e-06	17.3745	26.0386	9.03681	34.8596	96.7226	10.4647	2.08e-06	24.175	8.53867	0.000150121	0.622179	1.88967	8.46829	1.95109	0.000318425	13.0845	1.04315	0.586071	32.5316	12.2629	1.42164	0.714102	16.2172	0.484404
Salt_Root	201.978	2.29e-06	12.4731	28.5506	10.5437	41.4942	131.796	8.42075	3.98e-06	20.776	8.81494	0.487149	0.99356	2.45866	11.1655	4.68376	0.568375	11.262	0.512222	0.342393	50.9248	22.4613	1.63467	0.586365	31.2604	1.55946
CK_6h_QM6	139.715	1.97e-05	13.2701	25.6728	1.62391	1.21143	168.675	5.06592	0.990315	40.6911	7.80573	3.35e-05	0	0.467196	4.52884	0.00106649	3.17408	8.26697	0	0	49.928	51.8308	0.909763	0	36.6371	0.000223093
Na_6h_QM6	124.256	1.11e-05	4.24756	39.4268	4.34209	2.92447	137.807	2.87698	2.81933	29.8483	10.3322	6.87e-06	1.74261	1.52003	2.45184	0.000512995	0	2.0842	0.897976	0.827503	36.4359	34.3262	0.36992	0	28.1628	7.77e-05
CK_12h_QM6	194.928	4.85e-05	10.7472	45.6208	1.31441	0	277.281	7.29169	0.487095	42.949	8.12735	1.11e-05	0	0	6.94872	0.0008126	19.7717	0.000164047	0	0	39.6215	44.9354	2.31784	0	44.7582	5.68e-05
Na_12h_QM6	125.229	1.59e-05	5.93576	25.3408	0.550741	5.00674	139.185	1.8478	2.63953	24.799	2.69707	2.46e-05	0	2.48728	3.18666	0.00591866	0.00526885	13.5795	0.297454	0	31.5431	42.9858	0.969041	1.11564	43.1287	4.54864
CK_24h_QM6	208.077	8.15e-06	7.45958	35.1082	4.57068	1.14063	248.763	5.40553	2.71448	48.4368	2.40803	1.51e-05	1.01638	1.34594	8.6161	0.00120441	13.5971	0.00018687	0.266927	0	58.0408	55.7213	1.74996	0.985961	58.1979	4.53514
Na_24h_QM6	75.8063	3.75e-05	6.55272	41.5862	0.668938	1.48844	95.5278	4.51289	2.41229	47.0961	3.16441	1.76e-05	0	0	0.0134246	10.7113	4.44213	0.000941554	0	0	26.7615	23.067	0	0	33.2586	3.25847
CK_48h_QM6	136.788	1.87e-05	7.91478	40.3439	1.86606	0	199.269	8.52149	2.69e-05	63.1787	8.2079	0.000204593	0	0	0	0	0	0	0	0	0	0	0	0	0	0
Na_48h_QM6	110.389	3.81e-05	7.82863	16.1554	0.802396	1.67872	108.704	5.81669	0.000114543	19.7286	3.50765	4.23e-05	0	0	7.82947	8.74e-06	15.2487	13.6531	0.809951	0	23.7284	23.8718	0.656294	1.44002	17.3809	3.6e-05
CK_6h_ChineseSpring	258.802	87.7965	17.3406	40.7165	12.8313	76.5582	182.246	8.35448	2.18836	47.1682	0.00017553	1.39891	1.22933	0.523599	1.70526	1.99e-05	17.0958	4.6e-05	0.920998	0	29.2042	36.2657	0.509401	0	38.1017	0.000495045
Na_6h_ChineseSpring	201.52	24.7631	5.92469	43.1743	6.65789	54.6256	137.894	4.06888	0.000194638	29.1333	3.05928	6.88e-05	0	1.60391	2.09e-05	7.74542	8.77152	0.000190019	0	0	24.6239	30.1552	0	1.21769	31.9524	3.49791
CK_12h_ChineseSpring	395.096	102.221	7.0977	59.0988	13.9229	83.513	272.343	2.72523	0.403694	41.7879	8.82407	3.03e-05	0	0.523368	9.06699	0.759754	3.09938	6.71109	1.54471	0	34.3501	51.8595	0	0	33.1851	6.58148
Na_12h_ChineseSpring	163.091	46.8405	6.41121	41.0788	4.53958	77.3557	122.927	4.648	5.47e-06	36.5119	5.01321	1.19e-05	2.05669	0.8874	1.31981	2.4263	7.13433	0.000194096	0	0.975473	21.8616	38.2466	0.863421	1.98555	52.963	8.43e-05
CK_24h_ChineseSpring	283.903	86.6655	9.2293	53.4901	8.90417	107.834	245.838	5.30854	3.96336	50.2137	9.99782	4.21e-05	0	0	4.95725	0.313056	14.3201	0.000210355	1.05145	0.987427	36.3499	71.6381	1.30431	0	69.2071	4.10074
Na_24h_ChineseSpring	158.191	6.7e-05	4.9596	42.2651	4.57604	68.89	136	4.54434	3.44e-05	27.751	2.34947	0.000156096	0	0	5.01887	7.97e-06	3.29525	0.000233383	0.259812	0	15.8316	24.6385	0.847929	0.958173	17.3773	4.86e-05
CK_48h_ChineseSpring	409.355	19.3375	5.17536	49.7823	5.78094	81.7568	273.08	5.69459	8.6e-06	49.6088	6.40014	2.67e-05	0.903859	0.407367	8.36376	2.7617	2.2525	6.99963	0.492026	0	52.284	64.2354	0.398422	0	39.1325	5.41619
Na_48h_ChineseSpring	244.215	0.000107915	5.95386	32.4758	5.22705	73.4755	144.917	3.29927	0.899253	42.4228	7.92658	0.00033283	0	0	5.99165	1.39e-05	5.57502	0.000373971	0	0	19.5299	46.7099	0	0	4.92205	3.18e-05
CK_at_GrainFilling_HD29	174.679	1.08655e-05	13.227	63.6444	6.94041	22.4685	239.68	49.3924	0.000942005	67.7387	21.36	2.01591	2.27591	3.84347	53.0992	0.582339	5.14839	14.8147	2.89789	4.37293	31.4751	26.4731	5.79707	8.76389	61.6279	2.32371
Heat_at_GrainFilling_HD29	497.976	4.13673e-06	26.4256	69.0541	24.1826	15.7928	577.889	202.318	1.17798e-05	108.417	32.137	2.6994	2.64418	4.43133	75.439	3.54679	1.34591	19.9195	6.58401	6.85661	100.295	63.1977	6.43271	10.3271	150.778	0.545433
CK_at_GrainFilling_HD85	227.585	0.540891	14.1015	80.0242	6.75007	67.4167	295.733	23.2984	1.02409e-05	59.077	47.5948	12.8394	5.16282	5.80856	67.5337	14.276	10.2352	57.8259	4.05642	6.25899	75.974	60.9653	10.0061	9.80507	91.9005	4.53102
Heat_at_GrainFilling_HD85	378.966	1.74064	12.3372	42.8738	18.7213	22.7532	346.943	84.2955	8.89166e-05	83.8491	29.8702	1.94492	4.89554	7.73235	49.8269	5.54005	6.047	31.2152	7.87948	9.44843	39.9352	29.9874	14.0262	11.188	65.8322	3.04679
CK1	235.237	3.63167e-06	22.4798	32.9522	25.9083	7.65108	331.056	41.7704	2.95462e-06	51.1923	23.1316	2.71497	1.38659	3.50053	42.3306	1.47964	12.8095	26.7336	0.866238	1.5818	110.231	91.9274	2.44151	3.80756	110.769	2.98057
Heat_1h	364.255	2.54852e-05	22.8526	35.5296	118.121	16.634	500.22	159.625	2.79432e-05	79.6088	38.9015	0.000166702	0.654188	1.5782	65.4934	6.81327	71.1522	38.6172	0.245271	1.11719	169.108	136.895	1.21789	3.75905	138.719	4.10499
Heat_6h	936.347	0.284562	29.2741	48.9908	73.0447	19.53	986.866	126.038	0.0814219	153.16	51.2587	2.93856	1.53849	1.09025	83.1623	2.9206	69.7839	32.3893	0.660026	1.05065	153.131	139.169	1.72218	4.05567	149.279	3.01744
Drought_1h	300.316	0.281604	24.32	33.1688	28.0687	9.52697	411.534	40.4246	2.906e-06	63.9764	29.0909	0.961445	0.958602	3.55127	43.5669	3.38463	16.9462	27.2255	0.584083	1.00205	148.293	122.51	1.7487	3.56469	145.948	1.68143
Drought_6h	425.745	0.444176	28.9902	39.7966	28.8922	12.7581	415.999	45.3049	8.0628e-06	75.3976	26.7266	0.875791	0.351318	0.886803	41.5802	5.22822	21.0023	32.3383	0.658014	0.108374	121.822	94.3649	1.38817	3.38464	117.073	2.93318
Heat_Drought_1h	428.702	3.64675e-05	28.5321	50.8948	192.672	17.9197	547.51	231.356	2.27582e-05	93.143	56.132	2.07472	1.87391	2.2025	89.121	9.0115	39.5264	57.9515	0.269041	1.7552	160.861	139.674	2.20926	4.81631	179.712	5.54031
Heat_Drought_6h	738.418	7.63611e-06	27.5491	67.4904	81.447	16.8196	686.388	121.666	8.31508e-06	126.609	57.1557	2.7337	3.98477	2.11033	83.8202	5.10009	52.3331	39.4436	1.0576	3.79436	112.608	109.35	2.75241	7.75391	122.26	2.76405
